# Supplementary material for: Fish Oil Consumption: Its Effects on Bone and Blood Parameters of the Ovariectomized Rat Model of Osteopenia
Source: Nutrients. 2024 Nov 26;16(23):4046. doi: 10.3390/nu16234046 (PMC11643879; doi:10.3390/nu16234046)
Supplement: Supplementary file 1 [file nutrients-16-04046-s001.zip]

Archive with 1 entries (1 files):
- nutrients-3325016-supplementary.pdf
